# Supplementary material for: Evaluation of acetamiprid and azoxystrobin residues and their hormonal disrupting effects on male rats using liquid chromatography-tandem mass spectrometry
Source: PLoS One. 2021 Dec 2;16(12):e0259383. doi: 10.1371/journal.pone.0259383 (PMC8638893; doi:10.1371/journal.pone.0259383)
Supplement: S1 Data — (XLSX) [file pone.0259383.s001.xlsx]

## Sheet: Ca&TP
Second month				First month
Sample	Ca mg/ml	Total protein gm/dl		Sample	Ca mg/ml	Total protein gm/dl
Control	13.26	9.58		Control	12.06	8.08
1	8.55	6.88		1	7.35	5.38
2	8.29	6.81		2	7.09	5.31
3	8.73	6.57		3	7.53	5.07
4	9.22	7.37		4	8.02	5.87
5	9.45	7.07		5	8.25	5.57
6	8.92	7.44		6	7.72	5.94
7	10.76	8.44		7	9.56	6.94
8	11.25	8.72		8	10.05	7.22
9	11.32	8.56		9	10.12	7.06
10	10.17	7.8		10	8.97	6.3
11	10.25	7.9		11	9.05	6.4
12	10.66	7.44		12	9.46	5.94
13	11.21	8.68		13	10.01	7.18
14	10.96	8.43		14	9.76	6.93
15	11.53	8.28		15	10.33	6.78
16	12.22	9.22		16	11.02	7.72
17	12.48	9.17		17	11.28	7.67
18	11.91	8.98		18	10.71	7.48

## Sheet: CAT&SOD
Second month						First month
Sample	CAT ng/ml		SOD U/ml			Sample	CAT ng/ml		SOD U/ml
		CONCN		CONCN				CONCN		CONCN
Control		59		77		Control		55		73
1		33		44		1		37		49
2		29		43		2		33		48
3		31		38		3		35		43
4		37		48		4		41		53
5		35		50		5		39		55
6		40		54		6		44		59
7		42		58		7		46		63
8		41		60		8		45		65
9		45		63		9		49		68
10		39		55		10		43		60
11		36		54		11		40		59
12		41		50		12		45		55
13		43		64		13		47		69
14		45		65		14		49		68
15		47		62		15		51		67
16		53		68		16		52		70.2
17		50		66		17		52.3		71
18		49		70		18		52.7		70

## Sheet: GSH&NO
Second month						First month
Sample	GSH ng/ml		N.O Umol/l			Sample	GSH ng/ml		N.O Umol/l
		CONCN		CONCN				CONCN		CONCN
Control		55		37		Control		48		33
1		24		76		1		29		72
2		22		78		2		27		74
3		25		75		3		30		71
4		28		70		4		33		66
5		30		68		5		35		64
6		33		67		6		38		63
7		36		60		7		41		56
8		35		62		8		40		58
9		38		63		9		41.4		59
10		34		60		10		39		56
11		35		62		11		40		58
12		38		63		12		41		59
13		41		51		13		43.5		47
14		39		50		14		44		46
15		40		48		15		43		44
16		45		44		16		45		40
17		42		46		17		44.8		42
18		44		43		18		46		39

## Sheet: FSH&LH
Second month						First month
Sample	LH mIu/ml		FSH mIu/ml			Sample	LH mIu/ml		FSH mIu/ml
		CONCN		CONCN				CONCN		CONCN
Control		30.5		3.95		Control		28.17		3.48
1		12.49		1.82		1		10.19		1.37
2		13.33		1.68		2		11.03		1.23
3		14.55		1.76		3		12.25		1.31
4		18.4		1.98		4		16.1		1.53
5		17.6		2.01		5		15.3		1.56
6		18.23		2.08		6		15.93		1.63
7		20.2		2.38		7		17.9		1.93
8		20.9		2.24		8		18.6		1.79
9		21		2.33		9		18.7		1.88
10		21.6		2.45		10		19.3		2
11		20.9		2.67		11		18.6		2.22
12		21.44		2.56		12		19.14		2.11
13		22.8		3.06		13		20.5		2.61
14		22.4		3.11		14		20.1		2.66
15		23.3		2.9		15		21		2.45
16		25.7		3.44		16		23.4		2.99
17		24.5		3.5		17		22.2		3.05
18		25.3		3.69		18		23.3		3.24

## Sheet: CAT&SOD 1
Second month						First month
Sample	CAT ng/ml		SOD U/ml			Sample	CAT ng/ml		SOD U/ml			Acetamiprid
		CONCN		CONCN				CONCN		CONCN		Catalase /1st month	1/10 LD50	1/20 LD50	1/40 LD50	Control
Control		59		77		Control		55		73		R1	37	41	46	55
1		33		44		1		37		49		R2	33	39	45
2		29		43		2		33		48		R3	35	44	49
3		31		38		3		35		43		Avarage	35	41.3333	46.6667
4		37		48		4		41		53		St deviation	2	2.51661	2.08167
5		35		50		5		39		55		Sqaur root	1.73205	1.73205	1.73205
6		40		54		6		44		59		St error	1.1547	1.45297	1.20185
7		42		58		7		46		63		net result	35±1.15	41.33±1.45	46.67±1.20	55±0.15
8		41		60		8		45		65
9		45		63		9		49		68		Acetamiprid
10		39		55		10		43		60		Catalase /2nd month	1/10 LD50	1/20 LD50	1/40 LD50	Control
11		36		54		11		40		59		R1	33	37	42	59
12		41		50		12		45		55		R2	29	35	41
13		43		64		13		47		69		R3	31	38	45
14		45		65		14		49		68		Avarage	31	36.6667	42.6667
15		47		62		15		51		67		St deviation	2	1.52753	2.08167
16		53		68		16		52		70.2		Sqaur root	1.73205	1.73205	1.73205
17		50		66		17		52.3		71		St error	1.1547	0.881917	1.20185
18		49		70		18		52.7		70		net result	31±1.15	37.33±0.88	42.67±1.20	59±0.18
						Second month
						Sample	CAT ng/ml		SOD U/ml
								CONCN		CONCN		Azoxystrobin
						Control		59		77		Catalase /1st month	1/10 LD50	1/20 LD50	1/40 LD50	Control
						1		33		44		R1	43	47	52	55
						2		29		43		R2	40	49	52.3
						3		31		38		R3	45	51	52.7
						4		37		48		Avarage	42.6667	49	52.3333
						5		35		50		St deviation	2.51661	2	0.351188
						6		38		51		Sqaur root	1.73205	1.73205	1.73205
						7		42		58		St error	1.45297	1.1547	0.202759
						8		41		60		net result	42.67±1.45	42.67±1.15	52.33±0.20	55±0.15
						9		45		63
						10		39		55		Azoxystrobin
						11		36		54		Catalase /2nd month	1/10 LD50	1/20 LD50	1/40 LD50	Control
						12		41		50		R1	39	43	53	59
						13		43		64		R2	36	45	50
						14		45		65		R3	41	47	52
						15		47		62		Avarage	38.6667	45	51.6667
						16		53		68		St deviation	2.51661	2	1.52753
						17		50		66		Sqaur root	1.73205	1.73205	1.73205
						18		52		70		St error	1.45297	1.1547	0.881917
												net result	38.67±1.45	45±1.15	51.67±0.88	59±0.18
												Acetamiprid
												SOD /1st month U/ml	1/10 LD50	1/20 LD50	1/40 LD50	Control
												R1	49	53	63	73
												R2	48	55	65
												R3	43	59	68
												Avarage	46.6667	55.6667	65.3333
												St deviation	3.21455	3.05505	2.51661
												Sqaur root	1.73205	1.73205	1.73205
												St error	1.85592	1.76383	1.45297
												net result	46.67±1.86	55.67±1.76	65.33±1.45	73±0.20
												Acetamiprid
												SOD /2nd month	1/10 LD50	1/20 LD50	1/40 LD50	Control
												R1	44	48	58	77
												R2	43	50	60
												R3	38	51	63
												Avarage	41.6667	49.6667	60.3333
												St deviation	3.21455	1.52753	2.51661
												Sqaur root	1.73205	1.73205	1.73205
												St error	1.85592	0.881917	1.45297
												net result	41.67±1.86	49±0.88	60.33±1.45	77±0.20
												Azoxystrobin
												SOD /1st month	1/10 LD50	1/20 LD50	1/40 LD50	Control
												R1	60	69	70.2	73
												R2	59	68	71
												R3	55	67	70
												Avarage	58	68	70.4
												St deviation	2.64575	1	0.52915
												Sqaur root	1.73205	1.73205	1.73205
												St error	1.52753	0.57735	0.305505
												net result	58±1.53	68±0.58	70.40±0.31	73±0.20
												Azoxystrobin
												SOD /2nd month	1/10 LD50	1/20 LD50	1/40 LD50	Control
												R1	55	64	68	77
												R2	54	65	66
												R3	50	62	70
												Avarage	53	63.6667	68
												St deviation	2.64575	1.52753	2
												Sqaur root	1.73205	1.73205	1.73205
												St error	1.52753	0.881917	1.1547
												net result	53±1.52	63±0.8	68±1.15	77±0.20

## Sheet: NO&GSH 1
First month						Acetamiprid
Sample	GSH ng/ml		N.O Umol/l			GSH /1st month	1/10 LD50	1/20 LD50	1/40 LD50	Control
		CONCN		CONCN		R1	29	33	41	48
Control		48		33		R2	27	35	40
1		29		72		R3	30	38	41.4
2		27		70		Avarage	28.6667	35.3333	40.8
3		30		71		St deviation	1.52753	2.51661	0.72111
4		33		66		Sqaur root	1.73205	1.73205	1.73205
5		35		64		St error	0.881917	1.45297	0.416333
6		38		63		net result	28.67±0.88	35.33±1.45	40.8o±0.42	48±0.21
7		41		55.8
8		40		58		Acetamiprid
9		41.4		59		GSH/2nd month	1/10 LD50	1/20 LD50	1/40 LD50	Control
10		39		56		R1	24	28	36	55
11		40		58		R2	22	30	35
12		41		59		R3	25	33	38
13		43.5		47		Avarage	23.6667	30.3333	36.3333
14		44		45.6		St deviation	1.52753	2.51661	1.52753
15		43		44		Sqaur root	1.73205	1.73205	1.73205
16		45		40		St error	0.881917	1.45297	0.881917
17		44.8		42		net result	23.67±0.88	30.33±1.45	36.33±0.88	55±0.05
18		46		39
						Azoxystrobin
						GSH /1st month	1/10 LD50	1/20 LD50	1/40 LD50	Control
						R1	39	43.5	45	48
Second month						R2	40	44	44.8
Sample	GSH ng/ml		N.O Umol/l			R3	41	43	46
		CONCN		CONCN		Avarage	40	43.5	45.2667
Control		55		37		St deviation	1	0.5	0.64291
1		24		76		Sqaur root	1.73205	1.73205	1.73205
2		22		78		St error	0.57735	0.288675	0.371184
3		25		75		net result	40±0.58	43.50±0.29	45.27±0.37	48±0.21
4		28		70
5		30		68		Azoxystrobin
6		33		67		GSH /2nd month	1/10 LD50	1/20 LD50	1/40 LD50	Control
7		36		60		R1	34	41	45	55
8		35		62		R2	35	39	42
9		38		63		R3	38	40	44
10		34		60		Avarage	35.6667	40	43.6667
11		35		62		St deviation	2.08167	1	1.52753
12		38		63		Sqaur root	1.73205	1.73205	1.73205
13		41		51		St error	1.20185	0.57735	0.881917
14		39		50		net result	35.67±1.20	40±0.58	43±0.67	55±0.05
15		40		48
16		45		44
17		42		45
18		44		43		Acetamiprid
						N.O /1st month U/ml	1/10 LD50	1/20 LD50	1/40 LD50	Control
						R1	72	66	55.8	33
						R2	70	64	58
						R3	71	63	59
						Avarage	71	64.3333	57.6
						St deviation	1	1.52753	1.63707
						Sqaur root	1.73205	1.73205	1.73205
						St error	0.57735	0.881917	0.945163
						net result	72.33±0.58	64.33±0.88	57.67±0.95	33±0.20
						Acetamiprid
						N.O /2nd month	1/10 LD50	1/20 LD50	1/40 LD50	Control
						R1	76	70	60	37
						R2	78	68	62
						R3	75	67	63
						Avarage	76.3333	68.3333	61.6667
						St deviation	1.52753	1.52753	1.52753
						Sqaur root	1.73205	1.73205	1.73205
						St error	0.881917	0.881917	0.881917
						net result	76.33±0.88	68.33±0.88	61.67±0.88	37±0.20
						Azoxystrobin
						N.O /1st month	1/10 LD50	1/20 LD50	1/40 LD50	Control
						R1	56	47	40	33
						R2	58	45.6	42
						R3	59	44	39
						Avarage	57.6667	45.5333	40.3333
						St deviation	1.52753	1.50111	1.52753
						Sqaur root	1.73205	1.73205	1.73205
						St error	0.881917	0.866667	0.881917
						net result	57±0.88	45.67±0.87	40.33±0.88	33±0.20
						Azoxystrobin
						N.O /2nd month	1/10 LD50	1/20 LD50	1/40 LD50	Control
						R1	60	51	44	37
						R2	62	50	45
						R3	63	48	43
						Avarage	61.6667	49.6667	44
						St deviation	1.52753	1.52753	1
						Sqaur root	1.73205	1.73205	1.73205
						St error	0.881917	0.881917	0.57735
						net result	61.67±0.88	49.67±0.88	44±0.58	37±0.20

## Sheet: FSH&LH 1
First month						Acetamiprid mIu/ml
Sample	LH mIu/ml		FSH mIu/ml			LH /1st month	1/10 LD50	1/20 LD50	1/40 LD50	Control
		CONCN		CONCN		R1	10.19	16.1	17.9	28.17
Control		28.17		3.48		R2	11.03	15.3	18.6
1		10.19		1.37		R3	12.25	15.93	18.7
2		11.03		1.23		Avarage	11.1567	15.7767	18.4
3		12.25		1.31		St deviation	1.03582	0.421466	0.43589
4		16.1		1.53		Sqaur root	1.73205	1.73205	1.73205
5		15.3		1.56		St error	0.598034	0.243333	0.251661
6		15.93		1.63		net result	11.16±0.60	15.78±0.24	18.40±0.25	28.17±0.15
7		17.9		1.93
8		18.6		1.79		Acetamiprid
9		18.7		1.88		LH/2nd month	1/10 LD50	1/20 LD50	1/40 LD50	Control
10		19.3		2		R1	12.49	18.4	20.2	30.5
11		18.6		2.22		R2	13.33	17.6	20.9
12		19.14		2.11		R3	14.55	18.23	21
13		20.5		2.61		Avarage	13.4567	18.0767	20.7
14		20.1		2.66		St deviation	1.03582	0.421466	0.43589
15		21		2.45		Sqaur root	1.73205	1.73205	1.73205
16		23.4		2.99		St error	0.598034	0.243333	0.251661
17		22.2		3.05		net result	13.46±0.60	18.08±024	20.70±0.25	30.5±0.11
18		23.3		3.24
						Azoxystrobin
						LH /1st month	1/10 LD50	1/20 LD50	1/40 LD50	Control
Second month						R1	19.3	20.5	23.4	28.17
Sample	LH mIu/ml		FSH mIu/ml			R2	18.6	20.1	22.2
		CONCN		CONCN		R3	19.14	21	23.3
Control		30.5		3.95		Avarage	19.0133	20.5333	22.9667
1		12.49		1.82		St deviation	0.366788	0.450925	0.665833
2		13.33		1.68		Sqaur root	1.73205	1.73205	1.73205
3		14.55		1.76		St error	0.211765	0.260342	0.384419
4		18.4		1.98		net result	19.01±0.21	20.53±0.26	22.97±0.38	28.17±0.15
5		17.6		2.01
6		18.23		2.08		Azoxystrobin
7		20.2		2.38		LH /2nd month	1/10 LD50	1/20 LD50	1/40 LD50	Control
8		20.9		2.24		R1	21.6	22.8	25.7	30.5
9		21		2.33		R2	20.9	22.4	24.5
10		21.6		2.45		R3	21.44	23.3	25.3
11		20.9		2.67		Avarage	21.3133	22.8333	25.1667
12		21.44		2.56		St deviation	0.366788	0.450925	0.61101
13		22.8		3.06		Sqaur root	1.73205	1.73205	1.73205
14		22.4		3.11		St error	0.211765	0.260342	0.352767
15		23.3		2.9		net result	21.31±0.21	22.83±0.26	25.17±0.35	30.5±0.11
16		25.7		3.44
17		24.5		3.5
18		25.3		3.69
						Acetamiprid
						FSH /1st month U/ml	1/10 LD50	1/20 LD50	1/40 LD50	Control
						R1	1.37	1.53	1.93	3.45
						R2	1.23	1.56	1.79
						R3	1.31	1.63	1.88
						Avarage	1.30333	1.57333	1.86667
						St deviation	0.0702377	0.051316	0.070946
						Sqaur root	1.73205	1.73205	1.73205
						St error	0.0405518	0.0296273	0.0409607
						net result	1.30±0.04	1.57±0.03	1.87±0.04	3.45±0.05
						Acetamiprid
						FSH /2nd month	1/10 LD50	1/20 LD50	1/40 LD50	Control
						R1	1.82	1.98	2.38	3.95
						R2	1.68	2.01	2.24
						R3	1.76	2.08	2.33
						Avarage	1.75333	2.02333	2.31667
						St deviation	0.0702377	0.051316	0.070946
						Sqaur root	1.73205	1.73205	1.73205
						St error	0.0405518	0.0296273	0.0409607
						net result	1.75±0.04	2.02±0.03	2.32±0.04	3.95±0.03
						Azoxystrobin
						FSH /1st month	1/10 LD50	1/20 LD50	1/40 LD50	Control
						R1	2	2.61	2.99	3.45
						R2	2.22	2.66	3.05
						R3	2.11	2.45	3.24
						Avarage	2.11	2.57333	3.09333
						St deviation	0.11	0.109697	0.130512
						Sqaur root	1.73205	1.73205	1.73205
						St error	0.0635085	0.0633333	0.075351
						net result	2.11±0.06	2.57±0.06	3.09±0.08	3.45±0.05
						Azoxystrobin
						FSH /2nd month	1/10 LD50	1/20 LD50	1/40 LD50	Control
						R1	2.45	3.06	3.44	3.95
						R2	2.67	3.11	3.5
						R3	2.56	2.9	3.69
						Avarage	2.56	3.02333	3.54333
						St deviation	0.11	0.109697	0.130512
						Sqaur root	1.73205	1.73205	1.73205
						St error	0.0635085	0.0633333	0.075351
						net result	2.56±0.06	3.02±0.06	3.54±0.08	3.95±0.03

## Sheet: Ca&TP Charts
Acetamiprid
Ca^++/1st month	1/10 LD50	1/20 LD50	1/40 LD50	Control		Ca^++ mg/ml	1/10 LD50 b	1/20 LD50 b	1/40 LD50 b	0 LD50 a
R1	7.35	8.02	9.56	12.06		Ca / Aceta 1st month	7.32333	7.99667	9.91	12.02
R2	7.09	8.25	10.05	11.9		Ca / Azoxy 1st month	9.16	10.0333	11.0033	12.06
R3	7.53	7.72	10.12	12.1		Ca / Aceta 2nd month	8.53667	9.18	11.0933	13.29
Avarage	7.32333	7.99667	9.91	12.02		Ca / Azoxy 2nd month	10.36	11.0933	12.2033	13.29
St deviation	0.221209	0.265769	0.305123	0.10583
Sqaur root	1.73205	1.73205	1.73205	1.73205
St error	0.127715	0.153442	0.176163	0.061101
net result	7.32±0.13	8±0.15	9.91±0.18	12.02±0.06
Acetamiprid
Ca^++/2nd month	1/10 LD50	1/20 LD50	1/40 LD50	Control
R1	8.55	9.22	10.76	13.26
R2	8.33	9.4	11.2	13.5
R3	8.73	8.92	11.32	13.1
Avarage	8.53667	9.18	11.0933	13.2867
St deviation	0.200333	0.242487	0.294845	0.201329
Sqaur root	1.73205	1.73205	1.73205	1.73205
St error	0.115662	0.14	0.170229	0.116237
net result	8.54±0.12	9.18±0.14	11.09±0.17	13.29±0.12
Azoxystrobin
Ca^++/1st month	1/10 LD50	1/20 LD50	1/40 LD50	Control
R1	8.97	10.01	11.02	12.06
R2	9.05	9.76	11.28	11.9
R3	9.46	10.33	10.71	12.1
Avarage	9.16	10.0333	11.0033	12.02
St deviation	0.262869	0.285715	0.285365	0.10583
Sqaur root	1.73205	1.73205	1.73205	1.73205
St error	0.151767	0.164958	0.164756	0.061101
net result	9.16±0.15	10.03±0.15	11±0.18	12.02±0.06
Azoxystrobin
Ca^++/2nd month	1/10 LD50	1/20 LD50	1/40 LD50	Control
R1	10.17	10.76	12.22	13.26
R2	10.25	11.2	12.48	13.5
R3	10.66	11.32	11.91	13.1
Avarage	10.36	11.0933	12.2033	13.2867
St deviation	0.262869	0.294845	0.285365	0.201329
Sqaur root	1.73205	1.73205	1.73205	1.73205
St error	0.151767	0.170229	0.164756	0.116237
net result	10.36±0.15	11.09±0.17	12.20±0.16	13.29±0.12
						T.Protein gm/DL	1/10 LD50 b	1/20 LD50 b	1/40 LD50 b	0 LD50 a
						T.Prot / Aceta 1st month	5.25333	5.79333	7.07333	8.08
Acetamiprid						T.Prot / Azoxy 1st month	6.21333	6.96333	7.62333	8.08
T.Prot/1st month	1/10 LD50	1/20 LD50	1/40 LD50	Control		T.Prot / Aceta 2nd month	6.75333	7.32667	8.57333	9.58
R1	5.38	5.87	6.94	8.08		T.Prot / Azoxy 2nd month	7.71333	8.46333	9.12333	9.58
R2	5.31	5.57	7.22	8
R3	5.07	5.94	7.06	8.1
Avarage	5.25333	5.79333	7.07333	8.06
St deviation	0.162583	0.196554	0.140475	0.052915
Sqaur root	1.73205	1.73205	1.73205	1.73205
St error	0.0938675	0.11348	0.0811035	0.0305505
net result	5.25±0.09	5.79±0.11	7.07±0.08	8.06±0.03
Acetamiprid
T.Prot/2nd month	1/10 LD50	1/20 LD50	1/40 LD50	Control
R1	6.88	7.37	8.44	9.58
R2	6.81	7.17	8.72	9.6
R3	6.57	7.44	8.56	9.55
Avarage	6.75333	7.32667	8.57333	9.57667
St deviation	0.162583	0.140119	0.140475	0.0251661
Sqaur root	1.73205	1.73205	1.73205	1.73205
St error	0.0938675	0.0808977	0.0811035	0.0145297
net result	6.75±0.09	7.33±0.08	8.57±0.08	9.58±0.01
Azoxystrobin
T.Prot/1st month	1/10 LD50	1/20 LD50	1/40 LD50	Control
R1	6.3	7.18	7.72	8.08
R2	6.4	6.93	7.67	8
R3	5.94	6.78	7.48	8.1
Avarage	6.21333	6.96333	7.62333	8.06
St deviation	0.241937	0.202073	0.126623	0.052915
Sqaur root	1.73205	1.73205	1.73205	1.73205
St error	0.139682	0.116667	0.0731057	0.0305505
net result	6.21±0.14	6.96±0.12	7.62±0.07	8.06±0.03
Azoxystrobin
T.Prot/2nd month	1/10 LD50	1/20 LD50	1/40 LD50	Control
R1	7.8	8.68	9.22	9.58
R2	7.9	8.43	9.17	9.6
R3	7.44	8.28	8.98	9.55
Avarage	7.71333	8.46333	9.12333	9.57667
St deviation	0.241937	0.202073	0.126623	0.0251661
Sqaur root	1.73205	1.73205	1.73205	1.73205
St error	0.139682	0.116667	0.0731057	0.0145297
net result	7.71±0.14	8.46±0.12	9.12±0.07	9.58±0.01

## Sheet: CAT&SOD chart
Acetamiprid							Catalase ng/ml	1/10 LD50 b	1/20 LD50 b	1/40 LD50 b	0 LD50 a
Catalase /1st month	1/10 LD50	1/20 LD50	1/40 LD50	Control			Catal / Aceta 1st month	35	41.3333	46.6667	55.5
R1	37	41	46	55			Catal / Azoxy 1st month	42.6667	49	52.3333	55.5
R2	33	39	45	56			Catal / Aceta 2nd month	31	36.6667	42.6667	59.5
R3	35	44	49	55.5			Catal / Azoxy 2nd month	38.6667	45	51.6667	59.5
Avarage	35	41.3333	46.6667	55.5
St deviation	2	2.51661	2.08167	0.5
Sqaur root	1.73205	1.73205	1.73205	1.73205
St error	1.1547	1.45297	1.20185	0.288675
net result	35±1.15	41.33±1.45	46.67±1.20	55.5±0.29
Acetamiprid
Catalase /2nd month	1/10 LD50	1/20 LD50	1/40 LD50	Control
R1	33	37	42	59
R2	29	35	41	60
R3	31	38	45	59.5
Avarage	31	36.6667	42.6667	59.5
St deviation	2	1.52753	2.08167	0.5
Sqaur root	1.73205	1.73205	1.73205	1.73205
St error	1.1547	0.881917	1.20185	0.288675
net result	31±1.15	37.33±0.88	42.67±1.20	59.5±0.29
Azoxystrobin
Catalase /1st month	1/10 LD50	1/20 LD50	1/40 LD50	Control
R1	43	47	52	55
R2	40	49	52.3	56
R3	45	51	52.7	55.5
Avarage	42.6667	49	52.3333	55.5
St deviation	2.51661	2	0.351188	0.5
Sqaur root	1.73205	1.73205	1.73205	1.73205
St error	1.45297	1.1547	0.202759	0.288675
net result	42.67±1.45	42.67±1.15	52.33±0.20	55.5±0.29
Azoxystrobin
Catalase /2nd month	1/10 LD50	1/20 LD50	1/40 LD50	Control
R1	39	43	53	59
R2	36	45	50	60
R3	41	47	52	59.5
Avarage	38.6667	45	51.6667	59.5
St deviation	2.51661	2	1.52753	0.5
Sqaur root	1.73205	1.73205	1.73205	1.73205
St error	1.45297	1.1547	0.881917	0.288675
net result	38.67±1.45	45±1.15	51.67±0.88	59.5±0.29
							SOD U/ml	1/10 LD50 b	1/20 LD50 b	1/40 LD50 b	0 LD50 a
Acetamiprid							SOD / Aceta 1st month	46.6667	55.6667	65.3333	74.67
SOD /1st month U/ml	1/10 LD50	1/20 LD50	1/40 LD50	Control			SOD / Azoxy 1st month	58	68	70.4	74.67
R1	49	53	63	73			SOD / Aceta 2nd month	41.6667	49.6667	60.3333	77.5
R2	48	55	65	75			SOD / Azoxy 2nd month	53	63.6667	68	77.5
R3	43	59	68	76
Avarage	46.6667	55.6667	65.3333	74.6667
St deviation	3.21455	3.05505	2.51661	1.52753
Sqaur root	1.73205	1.73205	1.73205	1.73205
St error	1.85592	1.76383	1.45297	0.881917
net result	46.67±1.86	55.67±1.76	65.33±1.45	74.67±0.88
Acetamiprid
SOD /2nd month	1/10 LD50	1/20 LD50	1/40 LD50	Control
R1	44	48	58	77
R2	43	50	60	78
R3	38	51	63	77.5
Avarage	41.6667	49.6667	60.3333	77.5
St deviation	3.21455	1.52753	2.51661	0.5
Sqaur root	1.73205	1.73205	1.73205	1.73205
St error	1.85592	0.881917	1.45297	0.288675
net result	41.67±1.86	49±0.88	60.33±1.45	77.5±0.29
Azoxystrobin
SOD /1st month	1/10 LD50	1/20 LD50	1/40 LD50	Control
R1	60	69	70.2	73
R2	59	68	71	75
R3	55	67	70	76
Avarage	58	68	70.4	74.6667
St deviation	2.64575	1	0.52915	1.52753
Sqaur root	1.73205	1.73205	1.73205	1.73205
St error	1.52753	0.57735	0.305505	0.881917
net result	58±1.53	68±0.58	70.40±0.31	74.67±0.88
Azoxystrobin
SOD /2nd month	1/10 LD50	1/20 LD50	1/40 LD50	Control
R1	55	64	68	77
R2	54	65	66
R3	50	62	70
Avarage	53	63.6667	68
St deviation	2.64575	1.52753	2
Sqaur root	1.73205	1.73205	1.73205
St error	1.52753	0.881917	1.1547
net result	53±1.52	63±0.8	68±1.15	77±0.20

## Sheet: NO&GSH chart
Acetamiprid
GSH /1st month	1/10 LD50	1/20 LD50	1/40 LD50	Control
R1	29	33	41	48
R2	27	35	40	49		GSH ng/ml	1/10 LD50 b	1/20 LD50 b	1/40 LD50 b	0 LD50 a
R3	30	38	41.4	48.5		GSH / Aceta 1st month	28.6667	35.3333	40.8	48
Avarage	28.6667	35.3333	40.8	48.5		GSH / Azoxy 1st month	40	43.5	45.2667	48
St deviation	1.52753	2.51661	0.72111	0.5		GSH / Aceta 2nd month	23.6667	30.3333	36.3333	55
Sqaur root	1.73205	1.73205	1.73205	1.73205		GSH / Azoxy 2nd month	35.6667	40	43.6667	55
St error	0.881917	1.45297	0.416333	0.288675
net result	28.67±0.88	35.33±1.45	40.8o±0.42	48.5±0.29
Acetamiprid
GSH/2nd month	1/10 LD50	1/20 LD50	1/40 LD50	Control
R1	24	28	36	55
R2	22	30	35	56
R3	25	33	38	55.5
Avarage	23.6667	30.3333	36.3333	55.5
St deviation	1.52753	2.51661	1.52753	0.5
Sqaur root	1.73205	1.73205	1.73205	1.73205
St error	0.881917	1.45297	0.881917	0.288675
net result	23.67±0.88	30.33±1.45	36.33±0.88	55.5±0.29
Azoxystrobin
GSH /1st month	1/10 LD50	1/20 LD50	1/40 LD50	Control
R1	39	43.5	45	48
R2	40	44	44.8	49
R3	41	43	46	48.5
Avarage	40	43.5	45.2667	48.5
St deviation	1	0.5	0.64291	0.5
Sqaur root	1.73205	1.73205	1.73205	1.73205
St error	0.57735	0.288675	0.371184	0.288675
net result	40±0.58	43.50±0.29	45.27±0.37	48.5±0.29
Azoxystrobin
GSH /2nd month	1/10 LD50	1/20 LD50	1/40 LD50	Control
R1	34	41	45	55
R2	35	39	42	56
R3	38	40	44	55.5
Avarage	35.6667	40	43.6667	55.5
St deviation	2.08167	1	1.52753	0.5
Sqaur root	1.73205	1.73205	1.73205	1.73205
St error	1.20185	0.57735	0.881917	0.288675
net result	35.67±1.20	40±0.58	43±0.67	55.5±0.29
Acetamiprid (Umol/l)						N.O Umol/l	1/10 LD50 b	1/20 LD50 b	1/40 LD50 b	0 LD50 a
N.O /1st month U/ml	1/10 LD50	1/20 LD50	1/40 LD50	Control		N.O / Aceta 1st month	71	64.3333	57.6	33
R1	72	66	55.8	33		N.O / Azoxy 1st month	57.6667	45.5333	40.3333	33
R2	70	64	58	32		N.O / Aceta 2nd month	76.3333	68.3333	61.6667	37
R3	71	63	59	34		N.O / Azoxy 2nd month	61.6667	49.6667	44	37
Avarage	71	64.3333	57.6	33
St deviation	1	1.52753	1.63707	1
Sqaur root	1.73205	1.73205	1.73205	1.73205
St error	0.57735	0.881917	0.945163	0.57735
net result	72.33±0.58	64.33±0.88	57.67±0.95	33±0.58
Acetamiprid
N.O /2nd month	1/10 LD50	1/20 LD50	1/40 LD50	Control
R1	76	70	60	37
R2	78	68	62	36.8
R3	75	67	63	37,1
Avarage	76.3333	68.3333	61.6667	36.9
St deviation	1.52753	1.52753	1.52753	0.141421
Sqaur root	1.73205	1.73205	1.73205	1.73205
St error	0.881917	0.881917	0.881917	0.0816497
net result	76.33±0.88	68.33±0.88	61.67±0.88	36.9±0.08
Azoxystrobin
N.O /1st month	1/10 LD50	1/20 LD50	1/40 LD50	Control
R1	56	47	40	33
R2	58	45.6	42	32
R3	59	44	39	34
Avarage	57.6667	45.5333	40.3333	33
St deviation	1.52753	1.50111	1.52753	1
Sqaur root	1.73205	1.73205	1.73205	1.73205
St error	0.881917	0.866667	0.881917	0.57735
net result	57±0.88	45.67±0.87	40.33±0.88	33±0.58
Azoxystrobin
N.O /2nd month	1/10 LD50	1/20 LD50	1/40 LD50	Control
R1	60	51	44	37
R2	62	50	45	36.8
R3	63	48	43	37,1
Avarage	61.6667	49.6667	44	36.9
St deviation	1.52753	1.52753	1	0.141421
Sqaur root	1.73205	1.73205	1.73205	1.73205
St error	0.881917	0.881917	0.57735	0.0816497
net result	61.67±0.88	49.67±0.88	44±0.58	36.9±0.08

[truncated: 3 more sheets: FSH&LH chart, Sheet5, Sheet6]
