# Supplementary material for: Evaluation of acetamiprid and azoxystrobin residues and their hormonal disrupting effects on male rats using liquid chromatography-tandem mass spectrometry
Source: PLoS One. 2021 Dec 2;16(12):e0259383. doi: 10.1371/journal.pone.0259383 (PMC8638893; doi:10.1371/journal.pone.0259383)
Supplement: S2 Data — (XLSX) [file pone.0259383.s002.xlsx]

## Sheet: Testis
		Testis				Acetamiprid Residues
Compound	Dose relative to LD50*	1 st month (ppb)	2 nd month (ppb)					1/10		1/20		1/40
Acetamipride	Controll					1 st month (ppb)	R1		77.4		58		67.8
							R2		102.8		27.2		14.5
	1/10	77.4	342				Avarage		90.1		42.6		41.15
		102.8	189.2				St deviation		8.98026		10.8894		18.8444
	1/20	58	105.6				Sqaur root		1.41421		1.41421		1.41421
		27.2	81				St error		6.35		7.7		13.325
	1/40	67.8	44.6				net result		90.10±6.35		42.60±7.70		41.15±13.33
		14.5	83
Azoxystrobin	Controll					2 nd month (ppb)
									342		105.6		44.6
	1/10	47.2	428						189.2		81		83
		56.8	270				Avarage		265.6		93.3		63.8
	1/20	39.2	324				St deviation		54.023		8.69741		13.5765
		45.6	234				Sqaur root		1.41421		1.41421		1.41421
	1/40	53.6	236				St error		38.2		6.15		9.6
		24	266				net result		265.60±38.20		93.30±6.15		63.80±9.60
Progestrone	Controll	6.96	9.9
		7	10.7296
Progestrone incase of Acetamipride inj	1/10	7.48	0.600858
		4.88	0.653314			Azoxystrobin Residues
	1/20	4.24	2.22938					1/10		1/20		1/40
		4.96	0.89175			1 st month (ppb)	R1		47.2		39.2		53.6
	1/40	4.04	2.03863				R2		56.8		45.6		24
		4.6	1.98617				Avarage		52		42.4		38.8
Progestrone incase of Azoxystrobin inj	1/10	3.14	1.64759				St deviation		3.39411		2.26274		10.4652
		3.26	1.69766				Sqaur root		1.41421		1.41421		1.41421
	1/20	2.5	3.09967				St error		2.4		1.6		7.4
		2.32	1.91702				net result		52.00±2.40		42.40±1.60		38.80±7.40
	1/40	3.36	3.64807
		5.76	3.19504			2 nd month (ppb)
Testosterone	Controll	51.4	71.2						428		324		236
		72.6	109.6						270		234		266
Testosterone incase of Acetamipride inj	1/10	41.4	8.28				Avarage		349		279		251
		19.08	7.1				St deviation		55.8614		31.8198		10.6066
	1/20	27.6	22.2				Sqaur root		1.41421		1.41421		1.41421
		51.6	45				St error		39.5		22.5		7.5
	1/40	39.2	56.8				net result		349.00±39.50		279.00±22.50		251.00±7.50
		56.4	64.6
Testosterone incase of Azoxystrobin inj	1/10	8.88	6.2
		35	31.6
	1/20	23.6	20.48
		18.3	20.84
	1/40	28	45.4
		43.2	32.2
						Testosterone due to Acetamiprid Residues								Control
								1/10		1/20		1/40
						1 st month (ppb)	R1		41.4		27.6		39.2	51.4
							R2		19.08		51.6		56.4	72.6
							Avarage		30.24		39.6		47.8	62
							St deviation		7.89131		8.48528		6.08112	7.49533
							Sqaur root		1.41421		1.41421		1.41421	1.41421
							St error		5.58		6		4.3	5.3
							net result		30.24±5.58		39.60±6.00		47.80±4.30	62.00±5.30
						2 nd month (ppb)
									8.28		22.2		56.8
									7.1		45		64.6
							Avarage		7.69		33.6		60.7
							St deviation		0.417193		8.06102		2.75772
							Sqaur root		1.41421		1.41421		1.41421
							St error		0.295		5.7		1.95
							net result		7.69±0.29		33.60±5.70		60.70±1.95	90.40±9.60
						Testosterone due to Azoxystrobin Residues
								1/10		1/20		1/40
						1 st month (ppb)	R1		8.88		23.6		28
							R2		35		28.3		43.2
							Avarage		21.94		25.95		35.6
							St deviation		9.23481		1.6617		5.37401
							Sqaur root		1.41421		1.41421		1.41421
							St error		6.53		1.175		3.8
							net result		21.94±6.53		25.95±1.17		35.60±3.80
						2 nd month (ppb)
									6.2		20.48		45.4
									31.6		20.84		32.2
							Avarage		18.9		20.66		38.8
							St deviation		8.98026		0.127279		4.6669
							Sqaur root		1.41421		1.41421		1.41421
							St error		6.35		0.09		3.3
							net result		18.90±6.350		20.66±0.09		38.80±3.30
						Progestrone due to Acetamiprid Residues
								1/10		1/20		1/40
						1 st month (ppb)	R1		4.04		4.24		7.48	6.96
							R2		4.6		4.96		4.88	7
							Avarage		4.32		4.6		6.18	6.98
							St deviation		0.19799		0.254558		0.919239	0.0141421
							Sqaur root		1.41421		1.41421		1.41421	1.41421
							St error		0.14		0.18		0.65	0.01
							net result		4.32±0.14		4.6±0.18		6.18±0.65	6.98±0.01
						2 nd month (ppb)
									0.600858		2.22938		2.03863	9.9
									0.653314		0.89175		1.98617	10.7296
							Avarage		0.627086		1.56056		2.0124	10.3148
							St deviation		0.018546		0.472922		0.018546	0.293313
							Sqaur root		1.41421		1.41421		1.41421	1.41421
							St error		0.013114		0.334406		0.013114	0.207403
							net result		0.63±0.01		1.56±5.33		2.01±0.01	10.31±0.21
						Progestrone due to Azoxystrobin Residues
								1/10		1/20		1/40
						1 st month (ppb)	R1		2.5		3.14		3.36
							R2		2.32		3.26		5.76
							Avarage		2.41		3.2		4.56
							St deviation		0.0636396		0.0424264		0.848528
							Sqaur root		1.41421		1.41421		1.41421
							St error		0.045		0.03		0.6
							net result		2.41±0.04		3.20±0.03		4.56±0.60
						2 nd month (ppb)
									1.64759		3.09967		3.64807
									1.69766		1.91702		3.19504
							Avarage		1.67263		2.50835		3.42155
							St deviation		0.017703		0.418127		0.16017
							Sqaur root		1.41421		1.41421		1.41421
							St error		0.0125179		0.29566		0.113257
							net result		1.67±0.01		2.51±0.29		3.42±0.11
	Level of testis hormones during 2 months of treatment by acetamiprid and azoxystrobin
		Controled group	Acetamiprid Doses (relative to LD50)			Azoxystrobin Doses(relative to LD50)
	Residues or levels (ppb)		1/10	1/20	1/40	1/10	1/20	1/40
1 st month	Acetamiprid		90.10±6.35	42.60±7.70	41.15±13.33
	Azoxystrobin					52.00±2.40	42.40±1.60	38.80±7.40
	Testosterone	62.00±5.30	30.24±5.58	39.60±6.00	47.80±4.30	21.94±6.53	25.95±1.17	35.60±3.80
	Progesterone	6.98±0.01	4.32±0.14	4.6±0.18	6.18±0.65	2.41±0.04	3.20±0.03	4.56±0.60
2 nd month	Acetamiprid		265.60±38.20	93.30±6.15	63.80±9.60
	Azoxystrobin					349.00±39.50	279.00±22.50	251.00±7.50
	Testosterone	90.40±9.60	7.69±0.29	33.60±5.70	60.70±1.95	18.90±6.350	20.66±0.09	38.80±3.30
	Progesterone	10.31±0.21	0.63±0.01	1.56±5.33	2.01±0.01	1.67±0.01	2.51±0.29	3.42±0.11

## Sheet: Liver
		Liver
Compound	Dose relative to LD50*	1 st month (ppb)	2 nd month (ppb)		Acetamiprid Residues
Acetamipride	Controll						1/10		1/20		1/40
					1 st month (ppb)	R1		53.8		21.4		14.86
	1/10	53.8	946			R2		128.6		66		14.62
		128.6	348			Avarage		91.2		43.7		14.74
	1/20	21.4	119.8			St deviation		52.8916		31.537		0.169706
		66	151.8			Sqaur root		1.41421		1.41421		1.41421
	1/40	14.86	81			St error		37.4		22.3		0.12
		14.62	121			net result		91.2±37.4		43.7±22.3		14.74±0.12
Azoxystrobin	Controll
					2 nd month (ppb)
	1/10	65.2	354					946		119.8		81
		53.4	462					348		151.8		121
	1/20	20.8	236			Avarage		647		135.8		101
		31.6	282			St deviation		422.85		22.6274		28.2843
	1/40	14.32	154			Sqaur root		1.41421		1.41421		1.41421
		31.8	92.2			St error		299		16		20
Progestrone	Controll	ND	ND			net result		647±299		135.8±16		101±20
		ND	ND		Azoxystrobin Residues
Progestrone incase of Acetamipride inj	1/10	ND	ND				1/10		1/20		1/40
		ND	ND		1 st month (ppb)	R1		65.2		20.8		14.32
	1/20	ND	ND			R2		53.4		31.6		21.8
		ND	ND			Avarage		59.3		26.2		18.06
	1/40	ND	ND			St deviation		8.34386		7.63675		5.28916
		ND	ND			Sqaur root		1.41421		1.41421		1.41421
Progestrone incase of Azoxystrobin inj	1/10	ND	ND			St error		5.9		5.4		3.74
		ND	ND			net result		59.3±5.9		26.2±5.39999999999999		18.06±3.73999999999999
	1/20	ND	ND
		ND	ND		2 nd month (ppb)
	1/40	ND	ND					354		236		154
		ND	ND					462		282		92.2
Testosterone	Controll	ND	ND			Avarage		408		259		123.1
		ND	ND			St deviation		76.3675		32.5269		43.6992
Testosterone incase of Acetamipride inj	1/10	ND	ND			Sqaur root		1.41421		1.41421		1.41421
		ND	ND			St error		54		23		30.9
	1/20	ND	ND			net result		408±54		259±23		123.1±30.9
		ND	ND
	1/40	ND	ND
		ND	ND
Testosterone incase of Azoxystrobin inj	1/10	ND	ND
		ND	ND
	1/20	ND	ND
		ND	ND
	1/40	ND	ND
		ND	ND
	Level of Liver Residues during 2 months of treatment by acetamiprid and azoxystrobin
		Controled group	Acetamiprid Doses (relative to LD50)			Azoxystrobin Doses(relative to LD50)
	Residues or levels (ppb)		1/10	1/20	1/40	1/10	1/20	1/40
1 st month	Acetamiprid		91.2±37.4	43.7±22.3	14.74±0.12
	Azoxystrobin					59.3±5.9	26.2±5.39999999999999	18.06±3.74
	Testosterone
	Progesterone
	Acetamiprid		647±299	135.8±16	101±20
	Azoxystrobin					408±54	259±23	123.1±30.9
2 nd month	Testosterone
	Progesterone

## Sheet: Serum
		Serum
Compound	Dose relative to LD50*	1 st month (ppb)	2 nd month (ppb)		Acetamiprid Residues
Acetamipride	Controll						1/10		1/20		1/40
					1 st month (ppb)	R1		31.7		18.4		3.9
	1/10	31.7	119.898			R2		56		11.1		5.51
		56	147.449			Avarage		43.85		14.75		4.705
	1/20	18.4	25.9694			St deviation		17.1827		5.16188		1.13844
		11.1	37.8571			Sqaur root		1.41421		1.41421		1.41421
	1/40	3.9	20.8673			St error		12.15		3.65		0.805
		5.51	13.7755			net result		43.85±12.15		14.75±3.64999999999999		4.705±0.804999999999998
Azoxystrobin	Controll
					2 nd month (ppb)
	1/10	1.82343	22					119.898		25.9694		20.8673
		2.35974	30.9					147.449		37.8571		13.7755
	1/20	0.841584	11.3			Avarage		133.673		31.9133		17.3214
		1.4604	13.8			St deviation		19.4815		8.40591		5.01469
	1/40	2.71452	1.85			Sqaur root		1.41421		1.41421		1.41421
		2.36799	5.88			St error		13.7755		5.94388		3.54592
Progestrone	Controll	2.52152	3.52			net result		133.673469387755±13.775510204082		31.9132653061225±5.94387755102042		17.3214285714286±3.54591836734694
		2.34013	3.34		Azoxystrobin Residues
Progestrone incase of Acetamipride inj	1/10	ND	1.82018				1/10		1/20		1/40
		ND	1.63879		1 st month (ppb)	R1		2.71452		1.82343		0.841584
	1/20	ND	1.89524			R2		2.36799		2.35974		1.4604
		ND	1.62628			Avarage		2.54125		2.09158		1.15099
	1/40	ND	1.67632			St deviation		0.245037		0.379224		0.437566
		ND	1.93277			Sqaur root		1.41421		1.41421		1.41421
Progestrone incase of Azoxystrobin inj	1/10	ND	1.70134			St error		0.173267		0.268152		0.309406
		ND	1.54497			net result		2.54125412541254±0.173267326732673		2.09158415841584±0.268151815181517		1.1509900990099±0.309405940594059
	1/20	ND	1.74512
		ND	1.6513		2 nd month (ppb)
	1/40	ND	1.93277					22		11.3		1.85
		ND	1.7201					30.9		13.8		5.88
Testosterone	Controll	3.65	4.72997			Avarage		26.45		12.55		3.865
		4.65	7.73227			St deviation		6.29325		1.76777		2.84964
Testosterone incase of Acetamipride inj	1/10	0.98	0.658451			Sqaur root		1.41421		1.41421		1.41421
		0.929	0.583545			St error		4.45		1.25		2.015
	1/20	1.27	2.68817			net result		26.45±4.45		12.55±1.25		3.865±2.015
		0.944	3.93258
	1/40	1.59	2.08409
		1.51	2.53715
Testosterone incase of Azoxystrobin inj	1/10	0.239	0.79739		Testosterone due to Acetamiprid Residues								Control
		0.117	1.43772				1/10		1/20		1/40
	1/20	0.72	1.32898		1 st month (ppb)	R1		0.98		1.27		1.59	3.65
		0.772	1.13568			R2		0.929		0.944		1.51	4.65
	1/40	0.571	2.77878			Avarage		0.9545		1.107		1.55	4.15
		0.62	2.57944			St deviation		0.0360624		0.230517		0.0565685	0.707107
						Sqaur root		1.41421		1.41421		1.41421	1.41421
						St error		0.0255		0.163		0.04	0.5
						net result		0.9545±0.0255		1.107±0.163		1.55±0.04	4.15±0.499999999999996
	0
	1.41421				2 nd month (ppb)
								0.658451		2.08409		2.68817	4.72997
	0							0.583545		2.53715		3.93258	7.73227
						Avarage		0.620998		2.31062		3.31038	6.23112
						St deviation		0.0529668		0.320364		0.879932	2.12294
						Sqaur root		1.41421		1.41421		1.41421	1.41421
						St error		0.0374532		0.226531		0.622206	1.50115
						net result		0.620997946115742±0.0374531835205992		2.31061978977891±0.226531351939108		3.31037815633684±0.622206113326083	6.23112238733841±1.50114775884982
					Testosterone due to Azoxystrobin Residues
							1/10		1/20		1/40
					1 st month (ppb)	R1		0.239		0.571		0.72
						R2		0.117		0.62		0.772
						Avarage		0.178		0.5955		0.746
						St deviation		0.086267		0.0346482		0.0367696
						Sqaur root		1.41421		1.41421		1.41421
						St error		0.061		0.0245		0.026
						net result		0.178±0.061		0.5955±0.0245		0.746±0.026
					2 nd month (ppb)
								0.79739		1.32898		2.77878
								1.43772		1.13568		2.57944
						Avarage		1.11755		1.23233		2.67911
						St deviation		0.452781		0.136689		0.14096
						Sqaur root		1.41421		1.41421		1.41421
						St error		0.320164		0.0966534		0.0996738
						net result		1.11755466956627±0.320164310740606		1.23233055454875±0.096653376827353		2.67911078893319±0.099673794853208
					Progestrone due to Acetamiprid Residues
							1/10		1/20		1/40
	Progestrone incase of Acetamipride inj	1/10	ND	1.82018	1 st month (ppb)	R1		0.820183		1.75243		1.67632	2.52152
			ND	1.63879		R2		0.638791		1.62628		1.93277	2.34013
		1/20	ND	1.89524		Avarage		0.729487		1.68935		1.80455	2.43083
			ND	1.62628		St deviation		0.128264		0.0891975		0.181339	0.0641321
		1/40	ND	1.67632		Sqaur root		1.41421		1.41421		1.41421	1.41421
			ND	1.93277		St error		0.0906964		0.0630722		0.128226	0.0453482
	Progestrone incase of Azoxystrobin inj	1/10	ND	1.70134		net result		0.729486970989655±0.0906964234334551		1.68935286538147±0.063072169333331		1.80454608003803±0.128225977957642	6.98±0.01
			ND	1.54497
		1/20	ND	1.74512	2 nd month (ppb)
			ND	1.6513				1.82018		1.89524		1.67632	3.52
		1/40	ND	1.93277				1.63879		1.62628		1.93277	3.34
			ND	1.7201		Avarage		1.72949		1.76076		1.80455	3.43
						St deviation		0.128264		0.190185		0.181339	0.127279
						Sqaur root		1.41421		1.41421		1.41421	1.41421
						St error		0.0906964		0.134481		0.128226	0.09
						net result		1.72948697098965±0.0906964234334536		1.76076159975981±0.134480903711673		1.80454608003803±0.128225977957642	3.43±0.0900000000000001
					Progestrone due to Azoxystrobin Residues
							1/10		1/20		1/40
					1 st month (ppb)	R1		1.70134		1.74512		1.93277
						R2		1.54497		1.6513		1.7201
						Avarage		1.62315		1.69821		1.82644
						St deviation		0.110573		0.0663435		0.150379
						Sqaur root		1.41421		1.41421		1.41421
						St error		0.0781866		0.0469119		0.106334
						net result		1.62315323317112±0.0781865719253914		1.6982123422195±0.0469119431552347		1.82643832017714±0.106333737818532
					2 nd month (ppb)
								1.70134		1.74512		1.93277
								1.54497		1.6513		1.7201
						Avarage		1.62315		1.69821		1.82644
						St deviation		0.110573		0.0663435		0.150379
						Sqaur root		1.41421		1.41421		1.41421
						St error		0.0781866		0.0469119		0.106334
						net result		1.62315323317112±0.0781865719253914		1.6982123422195±0.0469119431552347		1.82643832017714±0.106333737818532
	Level of Serum hormones during 2 months of treatment by acetamiprid and azoxystrobin
		Controled group	Acetamiprid Doses (relative to LD50)			Azoxystrobin Doses(relative to LD50)
	Residues or levels (ppb)		1/10	1/20	1/40	1/10	1/20	1/40
1 st month	Acetamiprid		43.85±12.15	14.75±3.64999999999999	4.705±0.80
	Azoxystrobin					2.54125412541254±0.17	2.09158415841584±0.26	1.15±0.30
	Testosterone	62.00±5.30	0.9545±0.0255	1.107±0.163	1.55±0.04	0.178±0.061	0.5955±0.0245	0.746±0.026
	Progesterone	6.98±0.01	1.72948697098965±0.0906964234334536	1.76076159975981±0.134480903711673	1.80454608003803±0.128225977957642	1.62315323317112±0.0781865719253914	1.6982123422195±0.0469119431552347	1.82±0.10
2 nd month	Acetamiprid		133.673469387755±13.775510204082	31.9132653061225±5.94387755102042	17.3214285714286±3.54591836734694
	Azoxystrobin					26.45±4.45	12.55±1.25	3.865±2.015
	Testosterone	90.40±9.60	0.620997946115742±0.0374531835205992	2.31061978977891±0.226531351939108	3.31037815633684±0.622206113326083	1.11755466956627±0.320164310740606	1.23233055454875±0.096653376827353	2.67±0.099
	Progesterone	10.31±0.21	1.72948697098965±0.0906964234334536	1.76076159975981±0.134480903711673	1.80454608003803±0.128225977957642	1.62315323317112±0.0781865719253914	1.6982123422195±0.0469119431552347	1.82±0.106

## Sheet: Sheet7
	Level of testis hormones during 2 months of treatment by acetamiprid and azoxystrobin
		Controled group	Acetamiprid Doses (relative to LD50)			Azoxystrobin Doses(relative to LD50)
			1/10	1/20	1/40	1/10	1/20	1/40
1 st month	Acetamiprid		90.10±6.35	42.60±7.70	41.15±13.33
	Azoxystrobin					52.00±2.40	42.40±1.60	38.80±7.40
	Testosterone	62.00±5.30	30.24±5.58	39.60±6.00	47.80±4.30	21.94±6.53	25.95±1.17	35.60±3.80
	Progesterone	6.98±0.01	4.32±0.14	4.6±0.18	6.18±0.65	2.41±0.04	3.20±0.03	4.56±0.60
2 nd month	Acetamiprid		265.60±38.20	93.30±6.15	63.80±9.60
	Azoxystrobin					349.00±39.50	279.00±22.50	251.00±7.50
	Testosterone	90.40±9.60	7.69±0.29	33.60±5.70	60.70±1.95	18.90±6.350	20.66±0.09	38.80±3.30
	Progesterone	10.31±0.21	0.63±0.01	1.56±5.33	2.01±0.01	1.67±0.01	2.51±0.29	3.42±0.11
	Level of Serum hormones during 2 months of treatment by acetamiprid and azoxystrobin
		Controled group	Acetamiprid Doses (relative to LD50)			Azoxystrobin Doses(relative to LD50)
			1/10	1/20	1/40	1/10	1/20	1/40
1 st month	Acetamiprid		43.85±12.15	14.75±3.64999999999999	4.705±0.80
	Azoxystrobin					2.54125412541254±0.17	2.09158415841584±0.26	1.15±0.30
	Testosterone	62.00±5.30	0.9545±0.0255	1.107±0.163	1.55±0.04	0.178±0.061	0.5955±0.0245	0.746±0.026
	Progesterone	6.98±0.01	1.72948697098965±0.0906964234334536	1.76076159975981±0.134480903711673	1.80454608003803±0.128225977957642	1.62315323317112±0.0781865719253914	1.6982123422195±0.0469119431552347	1.82±0.10
2 nd month	Acetamiprid		133.673469387755±13.775510204082	31.9132653061225±5.94387755102042	17.3214285714286±3.54591836734694
	Azoxystrobin					26.45±4.45	12.55±1.25	3.865±2.015
	Testosterone	90.40±9.60	0.620997946115742±0.0374531835205992	2.31061978977891±0.226531351939108	3.31037815633684±0.622206113326083	1.11755466956627±0.320164310740606	1.23233055454875±0.096653376827353	2.67±0.099
	Progesterone	10.31±0.21	1.72948697098965±0.0906964234334536	1.76076159975981±0.134480903711673	1.80454608003803±0.128225977957642	1.62315323317112±0.0781865719253914	1.6982123422195±0.0469119431552347	1.82±0.106
	Level of Liver Residues during 2 months of treatment by acetamiprid and azoxystrobin
		Controled group	Acetamiprid Doses (relative to LD50)			Azoxystrobin Doses(relative to LD50)
			1/10	1/20	1/40	1/10	1/20	1/40
1 st month	Acetamiprid		91.2±37.4	43.7±22.3	14.74±0.12
	Azoxystrobin					59.3±5.9	26.2±5.39999999999999	18.06±3.74
	Testosterone
	Progesterone
	Acetamiprid		647±299	135.8±16	101±20
	Azoxystrobin					408±54	259±23	123.1±30.9
2 nd month	Testosterone
	Progesterone
